# Supplementary material for: Shifting Determinants of Mortality Risk After Orthotopic Heart Transplantation Identified by Machine Learning
Source: J Cardiovasc Dev Dis. 2025 Dec 10;12(12):486. doi: 10.3390/jcdd12120486 (PMC12734402; doi:10.3390/jcdd12120486)
Supplement: Supplementary file 1 [file jcdd-12-00486-s001.zip]

Archive with 1 entries (1 files):
- jcdd-3989055-supplementary.pdf
